# Supplementary material for: Mathematical Modeling of COVID-19 Control and Prevention Based on Immigration Population Data in China: Model Development and Validation
Source: JMIR Public Health Surveill. 2020 May 25;6(2):e18638. doi: 10.2196/18638 (PMC7250064; doi:10.2196/18638)
Supplement: Multimedia Appendix 1 [file publichealth_v6i2e18638_app1.zip]

Archive with 2 entries (2 files):
- more data and figures.html
- __MACOSX/._more data and figures.html
